# Supplementary material for: The public health implications of telematic technologies: An exploratory qualitative study in the UK
Source: J Transp Health. 2020 Mar;16:100795. doi: 10.1016/j.jth.2019.100795 (PMC7197757; doi:10.1016/j.jth.2019.100795)
Supplement: Multimedia component 1 [file mmc1.xml]

<?xml version="1.0" encoding="UTF-8" standalone="no"?><data:data><datasets><author>judith.green@kcl.ac.uk</author><type>0</type><dataset><value>1</value><reason>The authors do not have permission to share data</reason><comments/></dataset></datasets></data:data>
